# Supplementary material for: Small Non-Coding RNAome of Ageing Chondrocytes
Source: Int J Mol Sci. 2020 Aug 7;21(16):5675. doi: 10.3390/ijms21165675 (PMC7461137; doi:10.3390/ijms21165675)
Supplement: Supplementary file 1 [file ijms-21-05675-s001.zip]

Archive with 6 entries (6 files):
- File  S1 miscript primer assays.xlsx
- File S2 reads mapped.xlsx
- File S3 sncRNA categories.xlsx
- File S4 mirs and mRNA paired.xlsx
- File S5 IPA core analysis summary.xls
- File S6 trfs.xlsx
